# Supplementary material for: The carriage of interleukin-1B-31*C allele plus Staphylococcus aureus and Haemophilus influenzae increases the risk of recurrent tonsillitis in a Mexican population
Source: PLoS One. 2017 May 24;12(5):e0178115. doi: 10.1371/journal.pone.0178115 (PMC5443552; doi:10.1371/journal.pone.0178115)
Supplement: S1 File — (XLS) [file pone.0178115.s001.xls]

## Sheet: Base Completa
			Tonsils swab				Extracted tonssils
No.	Group	Age (years)	No. of species	Species 1	Species 2	Species 3	No. of species	Species 1	Species 2	Species 3	Specie	Biofilm	Species	Biofilm	IL1-31 C ⁄ T
3	Case	6	1	H. influenzae	None	None	2	S. agalactiae	H. influenzae	None	S. aureus	Not analyzed	H. influenzae	Strong producer	CC
7	Case	5	1	S. aureus	None	None	1	S. aureus	None	None	S. aureus	Weak producer			CC
11	Case	5	0	None	None	None	1	S. pyogenes	None	None					CC
13	Case	6	0	None	None	None	2	H. influenzae	S. aureus	None	S. aureus	Strong producer	H. influenzae	Not analyzed	CC
15	Case	7	1	P. aeruginosa	None	None	1	P. aeruginosa	None	None					CC
17	Case	5	2	S. pyogenes	S. aureus	None	1	S. pyogenes	None	None	S. aureus	Non producer			TC
19	Case	7	2	S. pyogenes	S. aureus	None	2	S. pyogenes	S. aureus	None	S. aureus	Non producer			TC
21	Case	4	1	H. influenzae	None	None	1	H. influenzae	None	None	S. aureus	Not analyzed	H. influenzae	Not analyzed	TC
23	Case	5	1	S. aureus	None	None	1	S. aureus	None	None	S. aureus	Not analyzed			TC
25	Case	5	1	S. aureus	None	None	3	S. pyogenes	S. aureus	H. influenzae	S. aureus	Weak producer	H. influenzae	Strong producer	CC
29	Case	6	2	S. aureus	H. influenzae	None	2	S. aureus	H. influenzae	None	S. aureus	Strong producer	H. influenzae	Non producer	CC
31	Case	6	1	K. pneumoniae	None	None	2	K. pneumoniae	S. aureus	None	S. aureus	Weak producer			CC
33	Case	7	1	S. aureus	None	None	2	S. agalactiae	S. aureus	None	S. aureus	Strong producer			TC
35	Case	5	1	S. aureus	None	None	1	S. aureus	None	None	S. aureus	Weak producer			TC
37	Case	5	0	None	None	None	1	None	None	None					TC
41	Case	6	3	S. aureus	C. freundii	H. influenzae	2	S. aureus	H. influenzae	None	S. aureus	Non producer	H. influenzae	Non producer	CC
43	Case	7	0	None	None	None	0	None	None	None					CC
45	Case	5	1	C. freundii	None	None	1	H. influenzae	None	None	S. aureus	Not analyzed	H. influenzae	Not analyzed	TC
47	Case	5	0	None	None	None	2	S. pneumoniae	H. influenzae	None			H. influenzae	Weak producer	CC
51	Case	2	0	None	None	None	1	S. aureus	None	None	S. aureus	Weak producer			TC
53	Case	8	1	S. pyogenes	None	None	2	S. pyogenes	H. influenzae	None			H. influenzae	Strong producer	TC
55	Case	4	2	C. freundii	S. aureus	None	3	S. aureus	H. influenzae	C. freundii	S. aureus	Non producer	H. influenzae	Strong producer	CC
57	Case	6	1	S. pyogenes	None	None	1	S. pyogenes	None	None					CC
59	Case	3	1	P. aeruginosa	None	None	2	P. aeruginosa	H. influenzae	None			H. influenzae	Weak producer	CC
61	Case	4	1	S. aureus	None	None	1	S. aureus	None	None	S. aureus	Weak producer			CC
63	Case	5	0	None	None	None	2	S. pneumoniae	S. aureus	None	S. aureus	Weak producer			CC
65	Case	5	1	S. aureus	None	None	2	H. influenzae	S. aureus	None	S. aureus	Weak producer	H. influenzae	Weak producer	TC
67	Case	5	3	S. pyogenes	H. influenzae	K. pneumoniae	2	S. pyogenes	K. pneumoniae	None					CC
69	Case	13	1	H. influenzae	None	None	1	H. influenzae	None	None	S. aureus	Not analyzed	H. influenzae	Weak producer	CC
71	Case	9	3	P. aeruginosa	C. freundii	S. aureus	3	C. freundii	P. aeruginosa	S. aureus	S. aureus	Weak producer			TC
73	Case	3	2	S. pneumoniae	H. influenzae	None	1	H. influenzae	None	None	S. aureus	Not analyzed	H. influenzae	Not analyzed	TC
75	Case	4	2	P. aeruginosa	S. aureus	None	2	P. aeruginosa	S. aureus	None	S. aureus	Not analyzed			CC
77	Case	4	1	Candida spp.	None	None	1	Candida spp.	None	None					CC
79	Case	7	1	S. aureus	None	None	2	S. aureus	E. cloacae	None	S. aureus	Not analyzed			CC
81	Case	6	3	S. pyogenes	H. influenzae	S. aureus	3	S. pyogenes	H. influenzae	S. aureus	S. aureus	Strong producer	H. influenzae	Strong producer	CC
83	Case	6	1	S. aureus	None	None	2	H. influenzae	S. aureus	None	S. aureus	Weak producer	H. influenzae	Strong producer	CC
87	Case	14	1	S. aureus	None	None	1	S. aureus	None	None	S. aureus	Not analyzed			TC
89	Case	10	0	None	None	None	2	P. agglomerans	P. pseudoalcaligenes	None					TC
93	Case	12	1	S. aureus	None	None	1	S. aureus	None	None	S. aureus	Strong producer			TC
95	Case	8	1	S. pyogenes	None	None	1	S. pyogenes	None	None					TC
97	Case	5	0	None	None	None	0	None	None	None					TC
99	Case	10	2	S. aureus	B. cepacia	None	3	S. aureus	B. cepacia	H. influenzae	S. aureus	Strong producer	H. influenzae	Weak producer	TC
101	Case	6	2	S. pyogenes	H. influenzae	None	2	H. influenzae	S. pyogenes	None			H. influenzae	Not analyzed	TC
103	Case	11	2	S. pyogenes	H. influenzae	None	2	S. pyogenes	H. influenzae	None					TC
105	Case	8	0	None	None	None	2	S. aureus	H. influenzae	None	S. aureus	Not analyzed	H. influenzae	Weak producer	CC
107	Case	15	0	None	None	None	1	S. aureus	None	None	S. aureus	Not analyzed			TC
109	Case	4	2	S. aureus	P. aeruginosa	None	3	S. aureus	P. aeruginosa	S. agalactiae	S. aureus	Not analyzed			TC
111	Case	11	1	S. aureus	None	None	1	S. aureus	None	None	S. aureus	Strong producer			TC
113	Case	5	0	None	None	None	0	None	None	None					CC
115	Case	7	0	None	None	None	0	None	None	None					TC
117	Case	15	2	S. pyogenes	S. aureus	None	2	S. aureus	S. pyogenes	None	S. aureus	Non producer			TC
119	Case	6	1	Group G β-hemolytic Streptococcus	None	None	1	Group G β-hemolytic Streptococcus	None	None					TC
123	Case	8	2	H. influenzae	S. aureus	None	2	S. aureus	H. influenzae	None	S. aureus	Weak producer	H. influenzae	Non producer	TC
125	Case	7	2	H. influenzae	S. aureus	None	3	C. freundii	S. aureus	H. influenzae	S. aureus	Non producer	H. influenzae	Non producer	TC
127	Case	5	1	S. aureus	None	None	1	S. aureus	None	None	S. aureus	Non producer			TC
129	Case	7	1	S. pyogenes	None	None	1	S. pyogenes	None	None					TC
131	Case	2	2	C. freundii	S. aureus	None	2	C. freundii	S. aureus	None	S. aureus	Non producer			TC
133	Case	5	1	S. aureus	None	None	1	S. aureus	None	None	S. aureus	Non producer			CC
135	Case	7	1	H. influenzae	None	None	2	S. pneumoniae	H. influenzae	None					CC
137	Case	8	1	S. aureus	None	None	1	S. aureus	None	None					TC
141	Case	5	2	P. aeruginosa	H. influenzae	None	2	P. aeruginosa	H. influenzae	None					TC
149	Case	7	2	K. pneumoniae	S. pyogenes	None	2	K. pneumoniae	S. pyogenes	None					CC
151	Case	11	0	None	None	None	0	None	None	None					CC
155	Case	11	1	H. influenzae	None	None	1	H. influenzae	None	None			H. influenzae	Non producer	TC
157	Case	2	1	P. aeruginosa	None	None	1	P. aeruginosa	None	None					CC
159	Case	9	1	H. influenzae	None	None	1	H. influenzae	None	None			H. influenzae	Weak producer	CC
161	Case	4	1	H. influenzae	None	None	1	H. influenzae	None	None			H. influenzae	Weak producer	TC
163	Case	3	1	S. aureus	None	None	1	S. aureus	None	None	S. aureus	Strong producer			TC
165	Case	5	2	K. oxytoca	H. influenzae	None	3	H. influenzae	C. indologenes	S. plymuthica			H. influenzae	Non producer	TC
167	Case	10	2	C. freundii	S. aureus	None	1	S. aureus	None	None	S. aureus	Non producer			TC
169	Case	3	0	None	None	None	0	None	None	None					TC
173	Case	2	3	P. agglomerans	Candida spp.	H. influenzae	2	H. influenzae	Candida spp.	None			H. influenzae	Non producer	TC
175	Case	7	1	H. influenzae	None	None	3	E. cloacae	S. aureus	H. influenzae	S. aureus	Non producer	H. influenzae	Non producer	TC
178	Case	7	1	S. aureus	None	None	1	S. aureus	None	None	S. aureus	Strong producer			CC
180	Case	4	0	None	None	None	0	None	None	None					CC
182	Case	5	0	None	None	None	1	H. influenzae	None	None			H. influenzae	Strong producer	CC
190	Case	10	0	None	None	None	0	None	None	None					CC
192	Case	5	1	S. aureus	None	None	1	S. aureus	None	None	S. aureus	Non producer			CC
194	Case	2	1	P. aeruginosa	None	None	1	P. aeruginosa	None	None					CC
196	Case	12	0	None	None	None	1	K. oxytoca	None	None					TC
198	Case	2	1	H. influenzae	None	None	1	H. influenzae	None	None			H. influenzae	Weak producer	TC
200	Case	12	0	None	None	None	1	S. aureus	None	None	S. aureus	Non producer			TC
202	Case	3	2	K. pneumoniae	H. influenzae	None	2	K. pneumoniae	H. influenzae	None					TC
204	Case	6	0	None	None	None	1	S. aureus	None	None	S. aureus	Strong producer			TC
206	Case	6	1	S. aureus	None	None	2	S. aureus	H. influenzae	None	S. aureus	Weak producer	H. influenzae	Not analyzed	CC
208	Case	7	0	None	None	None	0	None	None	None					TC
210	Case	5	1	P. agglomerans	None	None	0	None	None	None					CC
212	Case	10	1	S. aureus	None	None	1	S. aureus	None	None	S. aureus	Strong producer			TC
214	Case	1	1	E. cloacae	None	None	3	E. cloacae	A. baumannii	H. influenzae	S. aureus	Not analyzed	H. influenzae	Weak producer	TC
221	Case	12	2	H. influenzae	S. agalactiae	None	1	S. agalactiae	None	None					CC
223	Case	2	0	None	None	None	1	Group G β-hemolytic Streptococcus	None	None					TC
225	Case	9	0	None	None	None	0	None	None	None					TC
227	Case	4	0	None	None	None	0	none	none	none					TC
231	Case	5	0	None	None	None	1	S. aureus	None	None	S. aureus	Strong producer			TC
235	Case	5	0	None	None	None	1	S. aureus	None	None	S. aureus	Weak producer			TC
237	Case	5	0	None	None	None	1	S. pyogenes	None	None					TC
239	Case	7	0	None	None	None	1	S. aureus	None	None	S. aureus	Strong producer			TC
241	Case	6	1	S. aureus	None	None	1	S. aureus	None	None	S. aureus	Strong producer			TC
243	Case	6	1	S. agalactiae	None	None	1	S. agalactiae	None	None					TC
245	Case	4	3	E. cloacae	H. influenzae	K. oxytoca	2	E. cloacae	H. influenzae	None					CC
247	Case	4	0	None	None	None	0	None	None	None					CC
249	Case	5	1	S. aureus	None	None	1	S. aureus	None	None	S. aureus	Strong producer			CC
251	Case	8	1	H. influenzae	None	None	1	H. influenzae	None	None			H. influenzae	Not analyzed	CC
253	Case	10	1	S. aureus	None	None	1	S. aureus	None	None	S. aureus	Strong producer			CC
255	Case	6	2	S. aureus	H. influenzae	None	2	S. aureus	H. influenzae	None	S. aureus	Not analyzed	H. influenzae	Not analyzed	TC
257	Case	6	2	S. aureus	E. cloacae	None	1	S. aureus	None	None	S. aureus	Weak producer			CC
259	Case	4	1	Group G β-hemolytic Streptococcus	None	None	1	Group G β-hemolytic Streptococcus	None	None					TC
261	Case	5	1	S. aureus	None	None	1	S. aureus	None	None	S. aureus	Strong producer			CC
263	Case	3	0	None	None	None	0	None	None	None					TC
265	Case	6	1	S. aureus	None	None	1	S. aureus	None	None	S. aureus	Strong producer			TT
267	Case	7	1	S. aureus	None	None	1	S. aureus	None	None	S. aureus	Weak producer			TC
269	Case	3	1	S. aureus	None	None	2	S. aureus	H. influenzae	None	S. aureus	Not analyzed	H. influenzae	Not analyzed	TC
271	Case	4	1	S. pyogenes	None	None	1	S. pyogenes	None	None					CC
273	Case	3	2	E. cloacae	S. aureus	None	2	E. cloacae	S. aureus	None	S. aureus	Strong producer			CC
275	Case	3	2	S. aureus	P. aeruginosa	None	1	S. aureus	None	None	S. aureus	Strong producer			TC
277	Case	6	0	None	None	None	0	None	None	None					CC
279	Case	7	0	None	None	None	0	None	None	None					TC
281	Case	6	0	None	None	None	0	None	None	None					TC
283	Case	3	1	S. aureus	None	None	1	S. aureus	None	None	S. aureus	Weak producer			TC
285	Case	5	0	None	None	None	2	S. pyogenes	S. aureus	None	S. aureus	Strong producer			TC
287	Case	5	1	H. influenzae	None	None	1	H. influenzae	None	None			H. influenzae	Not analyzed	TC
289	Case	4	0	None	None	None	1	H. influenzae	None	None			H. influenzae	Not analyzed	CC
291	Case	6	0	None	None	None	0	None	None	None					TC
293	Case	3	1	Group G β-hemolytic Streptococcus	None	None	1	Group G β-hemolytic Streptococcus	None	None					TC
295	Case	9	0	None	None	None	0	None	None	None					TC
299	Case	6	1	H. influenzae	None	None	1	H. influenzae	None	None			H. influenzae	Not analyzed	CC
301	Case	2	2	H. influenzae	S. aureus	None	1	S. aureus	None	None					TT
303	Case	8	0	None	None	None	1	S. pyogenes	None	None					CC
305	Case	4	1	S. aureus	None	None	3	S. aureus	H. influenzae	P. aeruginosa	S. aureus	Not analyzed	H. influenzae	Not analyzed	TT
309	Case	8	1	S. aureus	None	None	2	S. pyogenes	S. aureus	None	S. aureus	Weak producer			TC
311	Case	4	0	None	None	None	0	None	None	None					TC
313	Case	7	1	H. influenzae	None	None	1	H. influenzae	S. aureus	None			H. influenzae	Not analyzed	TC
317	Case	5	1	S. pyogenes	None	None	1	S. pyogenes	None	None					TC
319	Case	3	2	S. aureus	P. aeruginosa	None	2	S. aureus	P. aeruginosa	None	S. aureus	Strong producer			CC
321	Case	5	0	None	None	None	1	S. aureus	None	None	S. aureus	Strong producer			CC
323	Case	3	1	S. pyogenes	None	None	1	S. pyogenes	None	None					TC
325	Case	5	1	S. aureus	None	None	1	S. aureus	None	None	S. aureus	Weak producer			TT
327	Case	6	1	S. aureus	None	None	1	S. aureus	None	None	S. aureus	Not analyzed			CC
2	Control	25	0	None	None	None	No culture								TC
4	Control	22	0	None	None	None	No culture								TC
6	Control	23	0	None	None	None	No culture								CC
8	Control	23	0	None	None	None	No culture								TC
10	Control	45	0	None	None	None	No culture								TC
12	Control	39	0	None	None	None	No culture								TC
14	Control	25	0	None	None	None	No culture								CC
16	Control	24	0	None	None	None	No culture								TC
18	Control	24	0	None	None	None	No culture								TC
20	Control	24	0	None	None	None	No culture								TC
22	Control	47	0	None	None	None	No culture								TC
24	Control	26	0	None	None	None	No culture								TC
26	Control	25	0	None	None	None	No culture								TC
28	Control	44	0	None	None	None	No culture								TC
30	Control	35	0	None	None	None	No culture								TC
32	Control	23	0	None	None	None	No culture								CC
34	Control	24	0	None	None	None	No culture								CC
36	Control	20	0	None	None	None	No culture								CC
38	Control	21	0	None	None	None	No culture								CC
42	Control	25	0	None	None	None	No culture								CC
44	Control	24	0	None	None	None	No culture								CC
46	Control	24	0	None	None	None	No culture								CC
48	Control	25	0	None	None	None	No culture								TC
50	Control	24	0	None	None	None	No culture								TC
54	Control	25	0	None	None	None	No culture								TC
56	Control	24	0	None	None	None	No culture								TC
58	Control	32	0	None	None	None	No culture								TC
60	Control	36	0	None	None	None	No culture								TC
62	Control	44	0	None	None	None	No culture								CC
64	Control	32	0	None	None	None	No culture								CC
66	Control	20	0	None	None	None	No culture								CC
68	Control	34	0	None	None	None	No culture								CC
70	Control	35	0	None	None	None	No culture								CC
72	Control	27	0	None	None	None	No culture								CC
74	Control	49	0	None	None	None	No culture								TC
76	Control	40	0	None	None	None	No culture								CC
78	Control	28	0	None	None	None	No culture								CC
80	Control	48	0	None	None	None	No culture								CC
82	Control	17	0	None	None	None	No culture								CC
84	Control	22	0	None	None	None	No culture								CC
86	Control	35	0	None	None	None	No culture								CC
88	Control	21	0	None	None	None	No culture								CC
90	Control	19	0	None	None	None	No culture								CC
92	Control	35	0	None	None	None	No culture								CC
94	Control	23	0	None	None	None	No culture								CC
96	Control	80	0	None	None	None	No culture								CC
98	Control	36	0	None	None	None	No culture								CC
100	Control	23	0	None	None	None	No culture								CC
102	Control	24	0	None	None	None	No culture								CC
104	Control	21	0	None	None	None	No culture								CC
106	Control	22	0	None	None	None	No culture								CC
108	Control	22	0	None	None	None	No culture								CC
110	Control	21	0	None	None	None	No culture								CC
112	Control	21	0	None	None	None	No culture								CC
114	Control	51	0	None	None	None	No culture								TT
116	Control	48	0	None	None	None	No culture								TT
118	Control	59	0	None	None	None	No culture								CC
120	Control	41	0	None	None	None	No culture								CC
122	Control	22	0	None	None	None	No culture								TC
124	Control	52	0	None	None	None	No culture								CC
126	Control	33	0	None	None	None	No culture								TT
128	Control	21	0	None	None	None	No culture								TC
130	Control	31	0	None	None	None	No culture								CC
132	Control	45	0	None	None	None	No culture								TC
134	Control	43	0	None	None	None	No culture								TC
136	Control	48	0	None	None	None	No culture								CC
138	Control	23	0	None	None	None	No culture								TT
140	Control	54	0	None	None	None	No culture								TC
142	Control	42	0	None	None	None	No culture								TT
144	Control	24	0	None	None	None	No culture								CC
146	Control	24	0	None	None	None	No culture								TT
148	Control	51	0	None	None	None	No culture								TT
152	Control	23	0	None	None	None	No culture								TC
154	Control	22	0	None	None	None	No culture								TC
156	Control	35	0	None	None	None	No culture								TT
158	Control	23	0	None	None	None	No culture								TC
160	Control	23	0	None	None	None	No culture								TT
166	Control	18	0	None	None	None	No culture								TC
168	Control	20	0	None	None	None	No culture								CC
170	Control	45	0	None	None	None	No culture								TC
172	Control	18	0	None	None	None	No culture								TC
174	Control	18	0	None	None	None	No culture								TC
176	Control	23	0	None	None	None	No culture								CC
179	Control	32	0	None	None	None	No culture								CC
181	Control	22	0	None	None	None	No culture								CC
183	Control	22	0	None	None	None	No culture								TT
184	Control	23	0	None	None	None	No culture								CC
185	Control	23	0	None	None	None	No culture								CC
186	Control	24	0	None	None	None	No culture								TC
187	Control	22	0	None	None	None	No culture								CC
189	Control	24	0	None	None	None	No culture								TT
191	Control	23	0	None	None	None	No culture								TC
193	Control	24	0	None	None	None	No culture								CC
195	Control	22	0	None	None	None	No culture								TC
197	Control	22	0	None	None	None	No culture								TC
199	Control	23	0	None	None	None	No culture								CC
201	Control	24	0	None	None	None	No culture								TC
203	Control	30	0	None	None	None	No culture								TC
205	Control	32	0	None	None	None	No culture								TT
207	Control	33	0	None	None	None	No culture								TC
209	Control	28	0	None	None	None	No culture								TT
211	Control	35	0	None	None	None	No culture								CC
213	Control	23	0	None	None	None	No culture								TT
215	Control	23	0	None	None	None	No culture								TT
217	Control	23	0	None	None	None	No culture								TT
219	Control	41	0	None	None	None	No culture								TC
220	Control	68	0	None	None	None	No culture								TC
222	Control	23	0	None	None	None	No culture								TC
224	Control	60	0	None	None	None	No culture								TT
226	Control	54	0	None	None	None	No culture								TC
228	Control	20	0	None	None	None	No culture								TT
230	Control	35	0	None	None	None	No culture								CC
232	Control	26	0	None	None	None	No culture								TC
234	Control	23	0	None	None	None	No culture								TC
236	Control	21	0	None	None	None	No culture								TC
238	Control	22	0	None	None	None	No culture								TT
244	Control	22	0	None	None	None	No culture								TC
246	Control	26	0	None	None	None	No culture								CC
248	Control	24	0	None	None	None	No culture								TC
250	Control	24	0	None	None	None	No culture								CC
252	Control	23	0	None	None	None	No culture								TC
254	Control	23	0	None	None	None	No culture								TC
256	Control	30	0	None	None	None	No culture								TC
258	Control	23	0	None	None	None	No culture								CC
260	Control	25	0	None	None	None	No culture								TC
262	Control	49	0	None	None	None	No culture								CC
264	Control	23	0	None	None	None	No culture								CC
266	Control	23	0	None	None	None	No culture								CC
268	Control	22	0	None	None	None	No culture								CC
270	Control	25	0	None	None	None	No culture								CC
272	Control	24	0	None	None	None	No culture								CC
274	Control	24	0	None	None	None	No culture								CC
276	Control	23	0	None	None	None	No culture								CC
278	Control	23	0	None	None	None	No culture								CC
280	Control	22	0	None	None	None	No culture								TC
282	Control	23	0	None	None	None	No culture								CC
284	Control	24	0	None	None	None	No culture								TC
286	Control	22	0	None	None	None	No culture								TC
288	Control	22	0	None	None	None	No culture								TC
290	Control	23	0	None	None	None	No culture								TC
292	Control	23	0	None	None	None	No culture								TC
294	Control	25	0	None	None	None	No culture								TC
296	Control	22	0	None	None	None	No culture								TC
298	Control	24	0	None	None	None	No culture								TC
300	Control	22	0	None	None	None	No culture								TC
302	Control	22	0	None	None	None	No culture								TC
304	Control	25	0	None	None	None	No culture								TC
306	Control	24	0	None	None	None	No culture								TT
308	Control	24	0	None	None	None	No culture								TC
310	Control	25	0	None	None	None	No culture								TC
314	Control	23	0	None	None	None	No culture								TC
316	Control	24	0	None	None	None	No culture								TC
318	Control	23	0	None	None	None	No culture								TC
320	Control	22	0	None	None	None	No culture								TC
322	Control	25	0	None	None	None	No culture								TC
324	Control	29	0	None	None	None	No culture								TC
326	Control	24	0	None	None	None	No culture								TC
328	Control	24	0	None	None	None	No culture								TC
329	Control	35	0	None	None	None	No culture								CC
330	Control	25	0	None	None	None	No culture								CC
331	Control	22	0	None	None	None	No culture								CC
332	Control	36	0	None	None	None	No culture								TC
333	Control	23	0	None	None	None	No culture								TT
334	Control	25	0	None	None	None	No culture								TC
335	Control	24	0	None	None	None	No culture								TC
336	Control	23	0	None	None	None	No culture								CC
337	Control	27	0	None	None	None	No culture								TC
338	Control	26	0	None	None	None	No culture								CC
339	Control	27	0	None	None	None	No culture								CC
340	Control	23	0	None	None	None	No culture								CC
341	Control	27	0	None	None	None	No culture								CC
342	Control	21	0	None	None	None	No culture								CC
343	Control	28	0	None	None	None	No culture								CC
344	Control	29	0	None	None	None	No culture								CC
345	Control	25	0	None	None	None	No culture								CC
346	Control	23	0	None	None	None	No culture								CC
347	Control	21	0	None	None	None	No culture								TC
348	Control	31	0	None	None	None	No culture								TC
349	Control	20	0	None	None	None	No culture								TC
350	Control	27	0	None	None	None	No culture								TC
351	Control	20	0	None	None	None	No culture								TC
352	Control	21	0	None	None	None	No culture								TC
353	Control	24	0	None	None	None	No culture								TC
354	Control	24	0	None	None	None	No culture								TC
355	Control	25	0	None	None	None	No culture								TC
356	Control	24	0	None	None	None	No culture								TC
357	Control	28	0	None	None	None	No culture								TC
358	Control	29	0	None	None	None	No culture								TC
359	Control	23	0	None	None	None	No culture								TC
360	Control	32	0	None	None	None	No culture								TC
361	Control	28	0	None	None	None	No culture								TC
362	Control	27	0	None	None	None	No culture								CC
363	Control	26	0	None	None	None	No culture								CC
364	Control	32	0	None	None	None	No culture								CC
365	Control	35	0	None	None	None	No culture								CC

## Sheet: CLAVE
	MICROORGANISMO	CLAVE
	No hay especie reportada	0
	Flora Normal de Faringe	1	A	Disminuida X
	Acinetonacter baumannii	2	B	Disminuida XX
	Burkolderia cepacia	3	C	Disminuida XXX
	Candida spp.	4
	Citrobacter freundii	5
	Chryseobacterium indologenes	6
	Enterobacter agglomerans	7
	Enterobacter cloacae	8
	Haemophilus influenzae	9
	Klebsiella oxytoca	10
	Klebsiella pneumoniae	11
	Pantoea agglomerans	12
	Pseudomonas aeruginosa	13
	Pseudomonas pseudoalcaligenes	14
	Serratia plymuthica	15
	Staphylococcus aureus	16
	Streptococcus agalactiae (G-B)	17
	Streptococcus B. hemolitico(Grupo G)	18
	Streptococcus pneumonae	19
	Streptococcus pyogenes (G-A)	20
	Serratia Macerrans	21

## Sheet: Hoja1
PCR que faltan de Piro
1	Caso		113	Caso		68	Control
2	Caso		115	Caso		79	Control
5	Caso		119	Caso		80	Control
11	Caso		121	Caso		87	Control
15	Caso		123	Caso		90	Control
17	Caso		126	Caso		91	Control
20	Caso		128	Caso		93	Control
22	Caso		137	Caso		100	Control
25	Caso		147	Caso		101	Control
26	Caso		148	Caso		102	Control
27	Caso		150	Caso		107	Control
34	Caso		152	Caso		111	Control
36	Caso		154	Caso		114	Control
37	Caso		156	Caso		115	Control
38	Caso		158	Caso		116	Control
44	Caso		161	Caso		118	Control
53	Caso		165	Caso		123	Control
60	Caso		2	Control		124	Control
61	Caso		5	Control		128	Control
62	Caso		6	Control		148	Control
64	Caso		8	Control		150	Control
66	Caso		12	Control		163	Control
68	Caso		14	Control		166	Control
71	Caso		16	Control		175	Control
72	Caso		19	Control		177	Control
75	Caso		20	Control		189	Control
76	Caso		21	Control		190	Control
77	Caso		23	Control		196	Control
79	Caso		26	Control		200	Control
82	Caso		27	Control
83	Caso		29	Control
84	Caso		31	Control
85	Caso		33	Control
87	Caso		38	Control
88	Caso		41	Control
89	Caso		42	Control
93	Caso		44	Control
97	Caso		45	Control
99	Caso		46	Control
100	Caso		48	Control
101	Caso		54	Control
103	Caso		56	Control
105	Caso		57	Control
107	Caso		66	Control
109	Caso		67	Control
